# Supplementary material for: A Cost Effective Scheme for the Highly Accurate Description of Intermolecular Binding in Large Complexes
Source: Int J Mol Sci. 2022 Dec 12;23(24):15773. doi: 10.3390/ijms232415773 (PMC9780852; doi:10.3390/ijms232415773)
Supplement: Supplementary file 1 [file ijms-23-15773-s001.zip]

Archive with 8 entries (8 files):
- energies1.xlsx
- energies2.xlsx
- energies3.xlsx
- fit_Delta.data
- fit_HF.data
- fit_MP2.data
- SI.pdf
- structures.zip
