# Supplementary material for: A Cost Effective Scheme for the Highly Accurate Description of Intermolecular Binding in Large Complexes
Source: Int J Mol Sci. 2022 Dec 12;23(24):15773. doi: 10.3390/ijms232415773 (PMC9780852; doi:10.3390/ijms232415773)
Supplement: Supplementary file 1 [file ijms-23-15773-s001.zip › energies1.xlsx]

## Sheet: S01
ammonia dimer in the geometry from the S22 set (see http://www.begdb.org/)
quantity (named in a self-explanatory way)	value	unit (with comments)
HF_dimer	-112.452	h
HF_monomer1	-56.2248	h
HF_monomer2	-56.2248	h
MP2a5Z_dimer	-0.520884	h
MP2a5Z_monomer1	-0.259077	h
MP2a5Z_monomer2	-0.259077	h
CCaTZ_dimer	-0.523487	h
CCaTZ_monomer1	-0.26048	h
CCaTZ_monomer2	-0.26048	h
MP2aTZ_dimer	-0.483487	h
MP2aTZ_monomer1	-0.240475	h
MP2aTZ_monomer2	-0.240475	h
correction_dimer	-0.0400001	in h: CCaTZ_dimer - MP2aTZ_dimer
correction_monomer1	-0.020005	in h: CCaTZ_monomer1 - MP2aTZ_monomer1
correction_monomer2	-0.020005	in h: CCaTZ_monomer2 - MP2aTZ_monomer2
E_dimer	-113.013	in h: HF_dimer + MP2a5Z_dimer + correction_dimer
E_monomer1	-56.5038	in h: HF_monomer1 + MP2a5Z_monomer1 + correction_monomer1
E_monomer2	-56.5038	in h: HF_monomer2 + MP2a5Z_monomer2 + correction_monomer2
HF_part	-5.88664	kJ/mol: 2625.5*(HF_dimer-HF_monomer1-HF_monomer2)
MP2_part	-7.1702	kJ/mol: 2625.5*(MP2a5Z_dimer-MP2a5Z_monomer1-MP2a5Z_monomer2)
correction_part	0.0263372	kJ/mol: 2625.5*(correction_dimer-correction_monomer1-correction_monomer2)
dE	-13.0305	kJ/mol: 2625.5*(E_dimer - E_monomer1 - E_monomer2)

## Sheet: S02
name			water dimer in the geometry from the S22 set (see http://www.begdb.org/)
quantity (named in a self-explanatory way)	value	unit (with comments)	quantity (named in a self-explanatory way)	value	unit (with comments)
HF_dimer		h	HF_dimer	-152.14	h
HF_monomer1		h	HF_monomer1	-76.0672	h
HF_monomer2		h	HF_monomer2	-76.067	h
MP2aQZ_dimer		h	MP2a5Z_dimer	-0.58849	h
MP2aQZ_monomer1		h	MP2a5Z_monomer1	-0.293153	h
MP2aQZ_monomer2		h	MP2a5Z_monomer2	-0.293234	h
CCaQZ_dimer		h	CCaTZ_dimer	-0.566286	h
CCaQZ_monomer1		h	CCaTZ_monomer1	-0.28218	h
CCaQZ_monomer2		h	CCaTZ_monomer2	-0.282226	h
CCaTZ_dimer		h	MP2aTZ_dimer	-0.539552	h
CCaTZ_monomer1		h	MP2aTZ_monomer1	-0.268846	h
CCaTZ_monomer2		h	MP2aTZ_monomer2	-0.268892	h
MP2aTZ_dimer		h	correction_dimer	-0.0267339	in h: CCaTZ_dimer - MP2aTZ_dimer
MP2aTZ_monomer1		h	correction_monomer1	-0.0133337	in h: CCaTZ_monomer1 - MP2aTZ_monomer1
MP2aTZ_monomer2		h	correction_monomer2	-0.0133347	in h: CCaTZ_monomer2 - MP2aTZ_monomer2
MP2_dimer	0	in h: (MP2aTZ_dimer*3^3 - MP2aQZ_dimer*4^3)/(3^3-4^3)	E_dimer	-152.755	in h: HF_dimer + MP2a5Z_dimer + correction_dimer
MP2_monomer1	0	in h: (MP2aTZ_monomer1*3^3 - MP2aQZ_monomer1*4^3)/(3^3-4^3)	E_monomer1	-76.3737	in h: HF_monomer1 + MP2a5Z_monomer1 + correction_monomer1
MP2_monomer2	0	in h: (MP2aTZ_monomer2*3^3 - MP2aQZ_monomer2*4^3)/(3^3-4^3)	E_monomer2	-76.3736	in h: HF_monomer2 + MP2a5Z_monomer2 + correction_monomer2
MP2correction_dimer	0	in h: (MP2aTZ_dimer*3^3 - MP2aQZ_dimer*4^3)/(3^3-4^3)	HF_part	-14.9989	kJ/mol: 2625.5*(HF_dimer-HF_monomer1-HF_monomer2)
MP2correction_monomer1	0	in h: (MP2aTZ_monomer1*3^3 - MP2aQZ_monomer1*4^3)/(3^3-4^3)	MP2_part	-5.52103	kJ/mol: 2625.5*(MP2a5Z_dimer-MP2a5Z_monomer1-MP2a5Z_monomer2)
MP2correction_monomer2	0	in h: (MP2aTZ_monomer2*3^3 - MP2aQZ_monomer2*4^3)/(3^3-4^3)	correction_part	-0.172253	kJ/mol: 2625.5*(correction_dimer-correction_monomer1-correction_monomer2)
CCcorrection_dimer	0	in h: (CCaTZ_dimer*3^3 - CCaQZ_dimer*4^3)/(3^3-4^3)	dE	-20.6922	kJ/mol: 2625.5*(E_dimer - E_monomer1 - E_monomer2)
CCcorrection_monomer1	0	in h: (CCaTZ_monomer1*3^3 - CCaQZ_monomer1*4^3)/(3^3-4^3)
CCcorrection_monomer2	0	in h: (CCaTZ_monomer2*3^3 - CCaQZ_monomer2*4^3)/(3^3-4^3)
correction_dimer	0	in h: CCcorrection_dimer - MP2correction_dimer
correction_monomer1	0	in h: CCcorrection_monomer1 - MP2correction_monomer1
correction_monomer2	0	in h: CCcorrection_monomer2 - MP2correction_monomer2
E_dimer	0	in h: HF_dimer + MP2_dimer + correction_dimer
E_monomer1	0	in h: HF_monomer1 + MP2_monomer1 + correction_monomer1
E_monomer2	0	in h: HF_monomer2 + MP2_monomer2 + correction_monomer2
HF_part	0	kJ/mol: 2625.5*(HF_dimer-HF_monomer1-HF_monomer2)
MP2_part	0	kJ/mol: 2625.5*(MP2_dimer-MP2_monomer1-MP2_monomer2)
correction_part	0	kJ/mol: 2625.5*(correction_dimer-correction_monomer1-correction_monomer2)
dE	0	kJ/mol: 2625.5*(E_dimer - E_monomer1 - E_monomer2)

## Sheet: S03
name			formic acid dimer in the geometry from the S22 set (see http://www.begdb.org/)
quantity (named in a self-explanatory way)	value	unit (with comments)	quantity (named in a self-explanatory way)	value	unit (with comments)
HF_dimer		h	HF_dimer	-377.737	h
HF_monomer1		h	HF_monomer1	-188.856	h
HF_monomer2		h	HF_monomer2	-188.856	h
MP2aQZ_dimer		h	MP2a5Z_dimer	-1.40916	h
MP2aQZ_monomer1		h	MP2a5Z_monomer1	-0.70216	h
MP2aQZ_monomer2		h	MP2a5Z_monomer2	-0.70216	h
CCaQZ_dimer		h	CCaTZ_dimer	-1.35562	h
CCaQZ_monomer1		h	CCaTZ_monomer1	-0.675766	h
CCaQZ_monomer2		h	CCaTZ_monomer2	-0.675766	h
CCaTZ_dimer		h	MP2aTZ_dimer	-1.29358	h
CCaTZ_monomer1		h	MP2aTZ_monomer1	-0.644906	h
CCaTZ_monomer2		h	MP2aTZ_monomer2	-0.644906	h
MP2aTZ_dimer		h	correction_dimer	-0.0620438	in h: CCaTZ_dimer - MP2aTZ_dimer
MP2aTZ_monomer1		h	correction_monomer1	-0.0308605	in h: CCaTZ_monomer1 - MP2aTZ_monomer1
MP2aTZ_monomer2		h	correction_monomer2	-0.0308605	in h: CCaTZ_monomer2 - MP2aTZ_monomer2
MP2_dimer	0	in h: (MP2aTZ_dimer*3^3 - MP2aQZ_dimer*4^3)/(3^3-4^3)	E_dimer	-379.208	in h: HF_dimer + MP2a5Z_dimer + correction_dimer
MP2_monomer1	0	in h: (MP2aTZ_monomer1*3^3 - MP2aQZ_monomer1*4^3)/(3^3-4^3)	E_monomer1	-189.589	in h: HF_monomer1 + MP2a5Z_monomer1 + correction_monomer1
MP2_monomer2	0	in h: (MP2aTZ_monomer2*3^3 - MP2aQZ_monomer2*4^3)/(3^3-4^3)	E_monomer2	-189.589	in h: HF_monomer2 + MP2a5Z_monomer2 + correction_monomer2
MP2correction_dimer	0	in h: (MP2aTZ_dimer*3^3 - MP2aQZ_dimer*4^3)/(3^3-4^3)	HF_part	-63.9889	kJ/mol: 2625.5*(HF_dimer-HF_monomer1-HF_monomer2)
MP2correction_monomer1	0	in h: (MP2aTZ_monomer1*3^3 - MP2aQZ_monomer1*4^3)/(3^3-4^3)	MP2_part	-12.7068	kJ/mol: 2625.5*(MP2a5Z_dimer-MP2a5Z_monomer1-MP2a5Z_monomer2)
MP2correction_monomer2	0	in h: (MP2aTZ_monomer2*3^3 - MP2aQZ_monomer2*4^3)/(3^3-4^3)	correction_part	-0.847512	kJ/mol: 2625.5*(correction_dimer-correction_monomer1-correction_monomer2)
CCcorrection_dimer	0	in h: (CCaTZ_dimer*3^3 - CCaQZ_dimer*4^3)/(3^3-4^3)	dE	-77.5433	kJ/mol: 2625.5*(E_dimer - E_monomer1 - E_monomer2)
CCcorrection_monomer1	0	in h: (CCaTZ_monomer1*3^3 - CCaQZ_monomer1*4^3)/(3^3-4^3)
CCcorrection_monomer2	0	in h: (CCaTZ_monomer2*3^3 - CCaQZ_monomer2*4^3)/(3^3-4^3)
correction_dimer	0	in h: CCcorrection_dimer - MP2correction_dimer
correction_monomer1	0	in h: CCcorrection_monomer1 - MP2correction_monomer1
correction_monomer2	0	in h: CCcorrection_monomer2 - MP2correction_monomer2
E_dimer	0	in h: HF_dimer + MP2_dimer + correction_dimer
E_monomer1	0	in h: HF_monomer1 + MP2_monomer1 + correction_monomer1
E_monomer2	0	in h: HF_monomer2 + MP2_monomer2 + correction_monomer2
HF_part	0	kJ/mol: 2625.5*(HF_dimer-HF_monomer1-HF_monomer2)
MP2_part	0	kJ/mol: 2625.5*(MP2_dimer-MP2_monomer1-MP2_monomer2)
correction_part	0	kJ/mol: 2625.5*(correction_dimer-correction_monomer1-correction_monomer2)
dE	0	kJ/mol: 2625.5*(E_dimer - E_monomer1 - E_monomer2)

## Sheet: S04
name			formamide dimer in the geometry from the S22 set (see http://www.begdb.org/)
quantity (named in a self-explanatory way)	value	unit (with comments)	quantity (named in a self-explanatory way)	value	unit (with comments)
HF_dimer		h	HF_dimer	-338.051	h
HF_monomer1		h	HF_monomer1	-169.016	h
HF_monomer2		h	HF_monomer2	-169.016	h
MP2aQZ_dimer		h	MP2a5Z_dimer	-1.34553	h
MP2aQZ_monomer1		h	MP2a5Z_monomer1	-0.670014	h
MP2aQZ_monomer2		h	MP2a5Z_monomer2	-0.670014	h
CCaQZ_dimer		h	CCaTZ_dimer	-1.31342	h
CCaQZ_monomer1		h	CCaTZ_monomer1	-0.654169	h
CCaQZ_monomer2		h	CCaTZ_monomer2	-0.654169	h
CCaTZ_dimer		h	MP2aTZ_dimer	-1.24076	h
CCaTZ_monomer1		h	MP2aTZ_monomer1	-0.618045	h
CCaTZ_monomer2		h	MP2aTZ_monomer2	-0.618045	h
MP2aTZ_dimer		h	correction_dimer	-0.0726651	in h: CCaTZ_dimer - MP2aTZ_dimer
MP2aTZ_monomer1		h	correction_monomer1	-0.0361239	in h: CCaTZ_monomer1 - MP2aTZ_monomer1
MP2aTZ_monomer2		h	correction_monomer2	-0.0361239	in h: CCaTZ_monomer2 - MP2aTZ_monomer2
MP2_dimer	0	in h: (MP2aTZ_dimer*3^3 - MP2aQZ_dimer*4^3)/(3^3-4^3)	E_dimer	-339.47	in h: HF_dimer + MP2a5Z_dimer + correction_dimer
MP2_monomer1	0	in h: (MP2aTZ_monomer1*3^3 - MP2aQZ_monomer1*4^3)/(3^3-4^3)	E_monomer1	-169.722	in h: HF_monomer1 + MP2a5Z_monomer1 + correction_monomer1
MP2_monomer2	0	in h: (MP2aTZ_monomer2*3^3 - MP2aQZ_monomer2*4^3)/(3^3-4^3)	E_monomer2	-169.722	in h: HF_monomer2 + MP2a5Z_monomer2 + correction_monomer2
MP2correction_dimer	0	in h: (MP2aTZ_dimer*3^3 - MP2aQZ_dimer*4^3)/(3^3-4^3)	HF_part	-50.9982	kJ/mol: 2625.5*(HF_dimer-HF_monomer1-HF_monomer2)
MP2correction_monomer1	0	in h: (MP2aTZ_monomer1*3^3 - MP2aQZ_monomer1*4^3)/(3^3-4^3)	MP2_part	-14.4351	kJ/mol: 2625.5*(MP2a5Z_dimer-MP2a5Z_monomer1-MP2a5Z_monomer2)
MP2correction_monomer2	0	in h: (MP2aTZ_monomer2*3^3 - MP2aQZ_monomer2*4^3)/(3^3-4^3)	correction_part	-1.09578	kJ/mol: 2625.5*(correction_dimer-correction_monomer1-correction_monomer2)
CCcorrection_dimer	0	in h: (CCaTZ_dimer*3^3 - CCaQZ_dimer*4^3)/(3^3-4^3)	dE	-66.5291	kJ/mol: 2625.5*(E_dimer - E_monomer1 - E_monomer2)
CCcorrection_monomer1	0	in h: (CCaTZ_monomer1*3^3 - CCaQZ_monomer1*4^3)/(3^3-4^3)
CCcorrection_monomer2	0	in h: (CCaTZ_monomer2*3^3 - CCaQZ_monomer2*4^3)/(3^3-4^3)
correction_dimer	0	in h: CCcorrection_dimer - MP2correction_dimer
correction_monomer1	0	in h: CCcorrection_monomer1 - MP2correction_monomer1
correction_monomer2	0	in h: CCcorrection_monomer2 - MP2correction_monomer2
E_dimer	0	in h: HF_dimer + MP2_dimer + correction_dimer
E_monomer1	0	in h: HF_monomer1 + MP2_monomer1 + correction_monomer1
E_monomer2	0	in h: HF_monomer2 + MP2_monomer2 + correction_monomer2
HF_part	0	kJ/mol: 2625.5*(HF_dimer-HF_monomer1-HF_monomer2)
MP2_part	0	kJ/mol: 2625.5*(MP2_dimer-MP2_monomer1-MP2_monomer2)
correction_part	0	kJ/mol: 2625.5*(correction_dimer-correction_monomer1-correction_monomer2)
dE	0	kJ/mol: 2625.5*(E_dimer - E_monomer1 - E_monomer2)

## Sheet: S05
name			uracil dimer (H-bonded configuration) in the geometry from the S22 set (see http://www.begdb.org/)
quantity (named in a self-explanatory way)	value	unit (with comments)	quantity (named in a self-explanatory way)	value	unit (with comments)
HF_dimer		h	HF_dimer	-825.333	h
HF_monomer1		h	HF_monomer1	-412.653	h
HF_monomer2		h	HF_monomer2	-412.653	h
MP2aQZ_dimer		h	MP2a5Z_dimer	-3.26075	h
MP2aQZ_monomer1		h	MP2a5Z_monomer1	-1.62724	h
MP2aQZ_monomer2		h	MP2a5Z_monomer2	-1.62724	h
CCaQZ_dimer		h	CCaTZ_dimer	-3.17615	h
CCaQZ_monomer1		h	CCaTZ_monomer1	-1.58516	h
CCaQZ_monomer2		h	CCaTZ_monomer2	-1.58516	h
CCaTZ_dimer		h	MP2aTZ_dimer	-3.01144	h
CCaTZ_monomer1		h	MP2aTZ_monomer1	-1.50301	h
CCaTZ_monomer2		h	MP2aTZ_monomer2	-1.50301	h
MP2aTZ_dimer		h	correction_dimer	-0.164704	in h: CCaTZ_dimer - MP2aTZ_dimer
MP2aTZ_monomer1		h	correction_monomer1	-0.0821471	in h: CCaTZ_monomer1 - MP2aTZ_monomer1
MP2aTZ_monomer2		h	correction_monomer2	-0.0821471	in h: CCaTZ_monomer2 - MP2aTZ_monomer2
MP2_dimer	0	in h: (MP2aTZ_dimer*3^3 - MP2aQZ_dimer*4^3)/(3^3-4^3)	E_dimer	-828.758	in h: HF_dimer + MP2a5Z_dimer + correction_dimer
MP2_monomer1	0	in h: (MP2aTZ_monomer1*3^3 - MP2aQZ_monomer1*4^3)/(3^3-4^3)	E_monomer1	-414.363	in h: HF_monomer1 + MP2a5Z_monomer1 + correction_monomer1
MP2_monomer2	0	in h: (MP2aTZ_monomer2*3^3 - MP2aQZ_monomer2*4^3)/(3^3-4^3)	E_monomer2	-414.363	in h: HF_monomer2 + MP2a5Z_monomer2 + correction_monomer2
MP2correction_dimer	0	in h: (MP2aTZ_dimer*3^3 - MP2aQZ_dimer*4^3)/(3^3-4^3)	HF_part	-68.1006	kJ/mol: 2625.5*(HF_dimer-HF_monomer1-HF_monomer2)
MP2correction_monomer1	0	in h: (MP2aTZ_monomer1*3^3 - MP2aQZ_monomer1*4^3)/(3^3-4^3)	MP2_part	-16.4595	kJ/mol: 2625.5*(MP2a5Z_dimer-MP2a5Z_monomer1-MP2a5Z_monomer2)
MP2correction_monomer2	0	in h: (MP2aTZ_monomer2*3^3 - MP2aQZ_monomer2*4^3)/(3^3-4^3)	correction_part	-1.07697	kJ/mol: 2625.5*(correction_dimer-correction_monomer1-correction_monomer2)
CCcorrection_dimer	0	in h: (CCaTZ_dimer*3^3 - CCaQZ_dimer*4^3)/(3^3-4^3)	dE	-85.6371	kJ/mol: 2625.5*(E_dimer - E_monomer1 - E_monomer2)
CCcorrection_monomer1	0	in h: (CCaTZ_monomer1*3^3 - CCaQZ_monomer1*4^3)/(3^3-4^3)
CCcorrection_monomer2	0	in h: (CCaTZ_monomer2*3^3 - CCaQZ_monomer2*4^3)/(3^3-4^3)
correction_dimer	0	in h: CCcorrection_dimer - MP2correction_dimer
correction_monomer1	0	in h: CCcorrection_monomer1 - MP2correction_monomer1
correction_monomer2	0	in h: CCcorrection_monomer2 - MP2correction_monomer2
E_dimer	0	in h: HF_dimer + MP2_dimer + correction_dimer
E_monomer1	0	in h: HF_monomer1 + MP2_monomer1 + correction_monomer1
E_monomer2	0	in h: HF_monomer2 + MP2_monomer2 + correction_monomer2
HF_part	0	kJ/mol: 2625.5*(HF_dimer-HF_monomer1-HF_monomer2)
MP2_part	0	kJ/mol: 2625.5*(MP2_dimer-MP2_monomer1-MP2_monomer2)
correction_part	0	kJ/mol: 2625.5*(correction_dimer-correction_monomer1-correction_monomer2)
dE	0	kJ/mol: 2625.5*(E_dimer - E_monomer1 - E_monomer2)

## Sheet: S06
name			2-pyridoxine:2-aminopyridine in the geometry from the S22 set (see http://www.begdb.org/)
quantity (named in a self-explanatory way)	value	unit (with comments)	quantity (named in a self-explanatory way)	value	unit (with comments)
HF_dimer		h	HF_dimer	-623.586	h
HF_monomer1		h	HF_monomer1	-301.865	h
HF_monomer2		h	HF_monomer2	-321.704	h
MP2aQZ_dimer		h	MP2a5Z_dimer	-2.65281	h
MP2aQZ_monomer1		h	MP2a5Z_monomer1	-1.30594	h
MP2aQZ_monomer2		h	MP2a5Z_monomer2	-1.33617	h
CCaQZ_dimer		h	CCaTZ_dimer	-2.62451	h
CCaQZ_monomer1		h	CCaTZ_monomer1	-1.29682	h
CCaQZ_monomer2		h	CCaTZ_monomer2	-1.31845	h
CCaTZ_dimer		h	MP2aTZ_dimer	-2.46336	h
CCaTZ_monomer1		h	MP2aTZ_monomer1	-1.21438	h
CCaTZ_monomer2		h	MP2aTZ_monomer2	-1.23908	h
MP2aTZ_dimer		h	correction_dimer	-0.161146	in h: CCaTZ_dimer - MP2aTZ_dimer
MP2aTZ_monomer1		h	correction_monomer1	-0.0824371	in h: CCaTZ_monomer1 - MP2aTZ_monomer1
MP2aTZ_monomer2		h	correction_monomer2	-0.0793694	in h: CCaTZ_monomer2 - MP2aTZ_monomer2
MP2_dimer	0	in h: (MP2aTZ_dimer*3^3 - MP2aQZ_dimer*4^3)/(3^3-4^3)	E_dimer	-626.4	in h: HF_dimer + MP2a5Z_dimer + correction_dimer
MP2_monomer1	0	in h: (MP2aTZ_monomer1*3^3 - MP2aQZ_monomer1*4^3)/(3^3-4^3)	E_monomer1	-303.253	in h: HF_monomer1 + MP2a5Z_monomer1 + correction_monomer1
MP2_monomer2	0	in h: (MP2aTZ_monomer2*3^3 - MP2aQZ_monomer2*4^3)/(3^3-4^3)	E_monomer2	-323.12	in h: HF_monomer2 + MP2a5Z_monomer2 + correction_monomer2
MP2correction_dimer	0	in h: (MP2aTZ_dimer*3^3 - MP2aQZ_dimer*4^3)/(3^3-4^3)	HF_part	-43.8592	kJ/mol: 2625.5*(HF_dimer-HF_monomer1-HF_monomer2)
MP2correction_monomer1	0	in h: (MP2aTZ_monomer1*3^3 - MP2aQZ_monomer1*4^3)/(3^3-4^3)	MP2_part	-28.0903	kJ/mol: 2625.5*(MP2a5Z_dimer-MP2a5Z_monomer1-MP2a5Z_monomer2)
MP2correction_monomer2	0	in h: (MP2aTZ_monomer2*3^3 - MP2aQZ_monomer2*4^3)/(3^3-4^3)	correction_part	1.73333	kJ/mol: 2625.5*(correction_dimer-correction_monomer1-correction_monomer2)
CCcorrection_dimer	0	in h: (CCaTZ_dimer*3^3 - CCaQZ_dimer*4^3)/(3^3-4^3)	dE	-70.2161	kJ/mol: 2625.5*(E_dimer - E_monomer1 - E_monomer2)
CCcorrection_monomer1	0	in h: (CCaTZ_monomer1*3^3 - CCaQZ_monomer1*4^3)/(3^3-4^3)
CCcorrection_monomer2	0	in h: (CCaTZ_monomer2*3^3 - CCaQZ_monomer2*4^3)/(3^3-4^3)
correction_dimer	0	in h: CCcorrection_dimer - MP2correction_dimer
correction_monomer1	0	in h: CCcorrection_monomer1 - MP2correction_monomer1
correction_monomer2	0	in h: CCcorrection_monomer2 - MP2correction_monomer2
E_dimer	0	in h: HF_dimer + MP2_dimer + correction_dimer
E_monomer1	0	in h: HF_monomer1 + MP2_monomer1 + correction_monomer1
E_monomer2	0	in h: HF_monomer2 + MP2_monomer2 + correction_monomer2
HF_part	0	kJ/mol: 2625.5*(HF_dimer-HF_monomer1-HF_monomer2)
MP2_part	0	kJ/mol: 2625.5*(MP2_dimer-MP2_monomer1-MP2_monomer2)
correction_part	0	kJ/mol: 2625.5*(correction_dimer-correction_monomer1-correction_monomer2)
dE	0	kJ/mol: 2625.5*(E_dimer - E_monomer1 - E_monomer2)

## Sheet: S07
name			adenine:thymine (H-bonded configuration) in the geometry from the S22 set (see http://www.begdb.org/)
quantity (named in a self-explanatory way)	value	unit (with comments)	quantity (named in a self-explanatory way)	value	unit (with comments)
HF_dimer		h	HF_dimer	-916.44	h
HF_monomer1		h	HF_monomer1	-451.707	h
HF_monomer2		h	HF_monomer2	-464.717	h
MP2aQZ_dimer		h	MP2a5Z_dimer	-3.77147	h
MP2aQZ_monomer1		h	MP2a5Z_monomer1	-1.82023	h
MP2aQZ_monomer2		h	MP2a5Z_monomer2	-1.94118	h
CCaQZ_dimer		h	CCaTZ_dimer	-3.69103	h
CCaQZ_monomer1		h	CCaTZ_monomer1	-1.78261	h
CCaQZ_monomer2		h	CCaTZ_monomer2	-1.89897	h
CCaTZ_dimer		h	MP2aTZ_dimer	-3.49497	h
CCaTZ_monomer1		h	MP2aTZ_monomer1	-1.68385	h
CCaTZ_monomer2		h	MP2aTZ_monomer2	-1.80189	h
MP2aTZ_dimer		h	correction_dimer	-0.196052	in h: CCaTZ_dimer - MP2aTZ_dimer
MP2aTZ_monomer1		h	correction_monomer1	-0.0987621	in h: CCaTZ_monomer1 - MP2aTZ_monomer1
MP2aTZ_monomer2		h	correction_monomer2	-0.0970737	in h: CCaTZ_monomer2 - MP2aTZ_monomer2
MP2_dimer	0	in h: (MP2aTZ_dimer*3^3 - MP2aQZ_dimer*4^3)/(3^3-4^3)	E_dimer	-920.407	in h: HF_dimer + MP2a5Z_dimer + correction_dimer
MP2_monomer1	0	in h: (MP2aTZ_monomer1*3^3 - MP2aQZ_monomer1*4^3)/(3^3-4^3)	E_monomer1	-453.626	in h: HF_monomer1 + MP2a5Z_monomer1 + correction_monomer1
MP2_monomer2	0	in h: (MP2aTZ_monomer2*3^3 - MP2aQZ_monomer2*4^3)/(3^3-4^3)	E_monomer2	-466.755	in h: HF_monomer2 + MP2a5Z_monomer2 + correction_monomer2
MP2correction_dimer	0	in h: (MP2aTZ_dimer*3^3 - MP2aQZ_dimer*4^3)/(3^3-4^3)	HF_part	-42.1032	kJ/mol: 2625.5*(HF_dimer-HF_monomer1-HF_monomer2)
MP2correction_monomer1	0	in h: (MP2aTZ_monomer1*3^3 - MP2aQZ_monomer1*4^3)/(3^3-4^3)	MP2_part	-26.4286	kJ/mol: 2625.5*(MP2a5Z_dimer-MP2a5Z_monomer1-MP2a5Z_monomer2)
MP2correction_monomer2	0	in h: (MP2aTZ_monomer2*3^3 - MP2aQZ_monomer2*4^3)/(3^3-4^3)	correction_part	-0.568324	kJ/mol: 2625.5*(correction_dimer-correction_monomer1-correction_monomer2)
CCcorrection_dimer	0	in h: (CCaTZ_dimer*3^3 - CCaQZ_dimer*4^3)/(3^3-4^3)	dE	-69.1001	kJ/mol: 2625.5*(E_dimer - E_monomer1 - E_monomer2)
CCcorrection_monomer1	0	in h: (CCaTZ_monomer1*3^3 - CCaQZ_monomer1*4^3)/(3^3-4^3)
CCcorrection_monomer2	0	in h: (CCaTZ_monomer2*3^3 - CCaQZ_monomer2*4^3)/(3^3-4^3)
correction_dimer	0	in h: CCcorrection_dimer - MP2correction_dimer
correction_monomer1	0	in h: CCcorrection_monomer1 - MP2correction_monomer1
correction_monomer2	0	in h: CCcorrection_monomer2 - MP2correction_monomer2
E_dimer	0	in h: HF_dimer + MP2_dimer + correction_dimer
E_monomer1	0	in h: HF_monomer1 + MP2_monomer1 + correction_monomer1
E_monomer2	0	in h: HF_monomer2 + MP2_monomer2 + correction_monomer2
HF_part	0	kJ/mol: 2625.5*(HF_dimer-HF_monomer1-HF_monomer2)
MP2_part	0	kJ/mol: 2625.5*(MP2_dimer-MP2_monomer1-MP2_monomer2)
correction_part	0	kJ/mol: 2625.5*(correction_dimer-correction_monomer1-correction_monomer2)
dE	0	kJ/mol: 2625.5*(E_dimer - E_monomer1 - E_monomer2)

## Sheet: S08
name			methane dimer in the geometry from the S22 set (see http://www.begdb.org/)
quantity (named in a self-explanatory way)	value	unit (with comments)	quantity (named in a self-explanatory way)	value	unit (with comments)
HF_dimer		h	HF_dimer	-80.4332	h
HF_monomer1		h	HF_monomer1	-40.2169	h
HF_monomer2		h	HF_monomer2	-40.2169	h
MP2aQZ_dimer		h	MP2a5Z_dimer	-0.431251	h
MP2aQZ_monomer1		h	MP2a5Z_monomer1	-0.214947	h
MP2aQZ_monomer2		h	MP2a5Z_monomer2	-0.214947	h
CCaQZ_dimer		h	CCaTZ_dimer	-0.456257	h
CCaQZ_monomer1		h	CCaTZ_monomer1	-0.22744	h
CCaQZ_monomer2		h	CCaTZ_monomer2	-0.22744	h
CCaTZ_dimer		h	MP2aTZ_dimer	-0.403231	h
CCaTZ_monomer1		h	MP2aTZ_monomer1	-0.200957	h
CCaTZ_monomer2		h	MP2aTZ_monomer2	-0.200957	h
MP2aTZ_dimer		h	correction_dimer	-0.0530253	in h: CCaTZ_dimer - MP2aTZ_dimer
MP2aTZ_monomer1		h	correction_monomer1	-0.0264824	in h: CCaTZ_monomer1 - MP2aTZ_monomer1
MP2aTZ_monomer2		h	correction_monomer2	-0.0264824	in h: CCaTZ_monomer2 - MP2aTZ_monomer2
MP2_dimer	0	in h: (MP2aTZ_dimer*3^3 - MP2aQZ_dimer*4^3)/(3^3-4^3)	E_dimer	-80.9175	in h: HF_dimer + MP2a5Z_dimer + correction_dimer
MP2_monomer1	0	in h: (MP2aTZ_monomer1*3^3 - MP2aQZ_monomer1*4^3)/(3^3-4^3)	E_monomer1	-40.4583	in h: HF_monomer1 + MP2a5Z_monomer1 + correction_monomer1
MP2_monomer2	0	in h: (MP2aTZ_monomer2*3^3 - MP2aQZ_monomer2*4^3)/(3^3-4^3)	E_monomer2	-40.4583	in h: HF_monomer2 + MP2a5Z_monomer2 + correction_monomer2
MP2correction_dimer	0	in h: (MP2aTZ_dimer*3^3 - MP2aQZ_dimer*4^3)/(3^3-4^3)	HF_part	1.53331	kJ/mol: 2625.5*(HF_dimer-HF_monomer1-HF_monomer2)
MP2correction_monomer1	0	in h: (MP2aTZ_monomer1*3^3 - MP2aQZ_monomer1*4^3)/(3^3-4^3)	MP2_part	-3.56403	kJ/mol: 2625.5*(MP2a5Z_dimer-MP2a5Z_monomer1-MP2a5Z_monomer2)
MP2correction_monomer2	0	in h: (MP2aTZ_monomer2*3^3 - MP2aQZ_monomer2*4^3)/(3^3-4^3)	correction_part	-0.158841	kJ/mol: 2625.5*(correction_dimer-correction_monomer1-correction_monomer2)
CCcorrection_dimer	0	in h: (CCaTZ_dimer*3^3 - CCaQZ_dimer*4^3)/(3^3-4^3)	dE	-2.18956	kJ/mol: 2625.5*(E_dimer - E_monomer1 - E_monomer2)
CCcorrection_monomer1	0	in h: (CCaTZ_monomer1*3^3 - CCaQZ_monomer1*4^3)/(3^3-4^3)
CCcorrection_monomer2	0	in h: (CCaTZ_monomer2*3^3 - CCaQZ_monomer2*4^3)/(3^3-4^3)
correction_dimer	0	in h: CCcorrection_dimer - MP2correction_dimer
correction_monomer1	0	in h: CCcorrection_monomer1 - MP2correction_monomer1
correction_monomer2	0	in h: CCcorrection_monomer2 - MP2correction_monomer2
E_dimer	0	in h: HF_dimer + MP2_dimer + correction_dimer
E_monomer1	0	in h: HF_monomer1 + MP2_monomer1 + correction_monomer1
E_monomer2	0	in h: HF_monomer2 + MP2_monomer2 + correction_monomer2
HF_part	0	kJ/mol: 2625.5*(HF_dimer-HF_monomer1-HF_monomer2)
MP2_part	0	kJ/mol: 2625.5*(MP2_dimer-MP2_monomer1-MP2_monomer2)
correction_part	0	kJ/mol: 2625.5*(correction_dimer-correction_monomer1-correction_monomer2)
dE	0	kJ/mol: 2625.5*(E_dimer - E_monomer1 - E_monomer2)

## Sheet: S09
name			ethene dimer in the geometry from the S22 set (see http://www.begdb.org/)
quantity (named in a self-explanatory way)	value	unit (with comments)	quantity (named in a self-explanatory way)	value	unit (with comments)
HF_dimer		h	HF_dimer	-156.139	h
HF_monomer1		h	HF_monomer1	-78.0703	h
HF_monomer2		h	HF_monomer2	-78.0703	h
MP2aQZ_dimer		h	MP2a5Z_dimer	-0.734292	h
MP2aQZ_monomer1		h	MP2a5Z_monomer1	-0.365247	h
MP2aQZ_monomer2		h	MP2a5Z_monomer2	-0.365247	h
CCaQZ_dimer		h	CCaTZ_dimer	-0.762438	h
CCaQZ_monomer1		h	CCaTZ_monomer1	-0.379464	h
CCaQZ_monomer2		h	CCaTZ_monomer2	-0.379464	h
CCaTZ_dimer		h	MP2aTZ_dimer	-0.684164	h
CCaTZ_monomer1		h	MP2aTZ_monomer1	-0.340256	h
CCaTZ_monomer2		h	MP2aTZ_monomer2	-0.340256	h
MP2aTZ_dimer		h	correction_dimer	-0.0782739	in h: CCaTZ_dimer - MP2aTZ_dimer
MP2aTZ_monomer1		h	correction_monomer1	-0.0392079	in h: CCaTZ_monomer1 - MP2aTZ_monomer1
MP2aTZ_monomer2		h	correction_monomer2	-0.0392079	in h: CCaTZ_monomer2 - MP2aTZ_monomer2
MP2_dimer	0	in h: (MP2aTZ_dimer*3^3 - MP2aQZ_dimer*4^3)/(3^3-4^3)	E_dimer	-156.952	in h: HF_dimer + MP2a5Z_dimer + correction_dimer
MP2_monomer1	0	in h: (MP2aTZ_monomer1*3^3 - MP2aQZ_monomer1*4^3)/(3^3-4^3)	E_monomer1	-78.4748	in h: HF_monomer1 + MP2a5Z_monomer1 + correction_monomer1
MP2_monomer2	0	in h: (MP2aTZ_monomer2*3^3 - MP2aQZ_monomer2*4^3)/(3^3-4^3)	E_monomer2	-78.4748	in h: HF_monomer2 + MP2a5Z_monomer2 + correction_monomer2
MP2correction_dimer	0	in h: (MP2aTZ_dimer*3^3 - MP2aQZ_dimer*4^3)/(3^3-4^3)	HF_part	3.46338	kJ/mol: 2625.5*(HF_dimer-HF_monomer1-HF_monomer2)
MP2correction_monomer1	0	in h: (MP2aTZ_monomer1*3^3 - MP2aQZ_monomer1*4^3)/(3^3-4^3)	MP2_part	-9.96917	kJ/mol: 2625.5*(MP2a5Z_dimer-MP2a5Z_monomer1-MP2a5Z_monomer2)
MP2correction_monomer2	0	in h: (MP2aTZ_monomer2*3^3 - MP2aQZ_monomer2*4^3)/(3^3-4^3)	correction_part	0.372567	kJ/mol: 2625.5*(correction_dimer-correction_monomer1-correction_monomer2)
CCcorrection_dimer	0	in h: (CCaTZ_dimer*3^3 - CCaQZ_dimer*4^3)/(3^3-4^3)	dE	-6.13322	kJ/mol: 2625.5*(E_dimer - E_monomer1 - E_monomer2)
CCcorrection_monomer1	0	in h: (CCaTZ_monomer1*3^3 - CCaQZ_monomer1*4^3)/(3^3-4^3)
CCcorrection_monomer2	0	in h: (CCaTZ_monomer2*3^3 - CCaQZ_monomer2*4^3)/(3^3-4^3)
correction_dimer	0	in h: CCcorrection_dimer - MP2correction_dimer
correction_monomer1	0	in h: CCcorrection_monomer1 - MP2correction_monomer1
correction_monomer2	0	in h: CCcorrection_monomer2 - MP2correction_monomer2
E_dimer	0	in h: HF_dimer + MP2_dimer + correction_dimer
E_monomer1	0	in h: HF_monomer1 + MP2_monomer1 + correction_monomer1
E_monomer2	0	in h: HF_monomer2 + MP2_monomer2 + correction_monomer2
HF_part	0	kJ/mol: 2625.5*(HF_dimer-HF_monomer1-HF_monomer2)
MP2_part	0	kJ/mol: 2625.5*(MP2_dimer-MP2_monomer1-MP2_monomer2)
correction_part	0	kJ/mol: 2625.5*(correction_dimer-correction_monomer1-correction_monomer2)
dE	0	kJ/mol: 2625.5*(E_dimer - E_monomer1 - E_monomer2)

## Sheet: S10
name			benzene:methane in the geometry from the S22 set (see http://www.begdb.org/)
quantity (named in a self-explanatory way)	value	unit (with comments)	quantity (named in a self-explanatory way)	value	unit (with comments)
HF_dimer		h	HF_dimer	-271.012	h
HF_monomer1		h	HF_monomer1	-40.217	h
HF_monomer2		h	HF_monomer2	-230.797	h
MP2aQZ_dimer		h	MP2a5Z_dimer	-1.25456	h
MP2aQZ_monomer1		h	MP2a5Z_monomer1	-0.214929	h
MP2aQZ_monomer2		h	MP2a5Z_monomer2	-1.03492	h
CCaQZ_dimer		h	CCaTZ_dimer	-1.2711	h
CCaQZ_monomer1		h	CCaTZ_monomer1	-0.227404	h
CCaQZ_monomer2		h	CCaTZ_monomer2	-1.04008	h
CCaTZ_dimer		h	MP2aTZ_dimer	-1.16964	h
CCaTZ_monomer1		h	MP2aTZ_monomer1	-0.200991	h
CCaTZ_monomer2		h	MP2aTZ_monomer2	-0.964422	h
MP2aTZ_dimer		h	correction_dimer	-0.10146	in h: CCaTZ_dimer - MP2aTZ_dimer
MP2aTZ_monomer1		h	correction_monomer1	-0.0264121	in h: CCaTZ_monomer1 - MP2aTZ_monomer1
MP2aTZ_monomer2		h	correction_monomer2	-0.0756551	in h: CCaTZ_monomer2 - MP2aTZ_monomer2
MP2_dimer	0	in h: (MP2aTZ_dimer*3^3 - MP2aQZ_dimer*4^3)/(3^3-4^3)	E_dimer	-272.368	in h: HF_dimer + MP2a5Z_dimer + correction_dimer
MP2_monomer1	0	in h: (MP2aTZ_monomer1*3^3 - MP2aQZ_monomer1*4^3)/(3^3-4^3)	E_monomer1	-40.4583	in h: HF_monomer1 + MP2a5Z_monomer1 + correction_monomer1
MP2_monomer2	0	in h: (MP2aTZ_monomer2*3^3 - MP2aQZ_monomer2*4^3)/(3^3-4^3)	E_monomer2	-231.908	in h: HF_monomer2 + MP2a5Z_monomer2 + correction_monomer2
MP2correction_dimer	0	in h: (MP2aTZ_dimer*3^3 - MP2aQZ_dimer*4^3)/(3^3-4^3)	HF_part	4.89234	kJ/mol: 2625.5*(HF_dimer-HF_monomer1-HF_monomer2)
MP2correction_monomer1	0	in h: (MP2aTZ_monomer1*3^3 - MP2aQZ_monomer1*4^3)/(3^3-4^3)	MP2_part	-12.3769	kJ/mol: 2625.5*(MP2a5Z_dimer-MP2a5Z_monomer1-MP2a5Z_monomer2)
MP2correction_monomer2	0	in h: (MP2aTZ_monomer2*3^3 - MP2aQZ_monomer2*4^3)/(3^3-4^3)	correction_part	1.59357	kJ/mol: 2625.5*(correction_dimer-correction_monomer1-correction_monomer2)
CCcorrection_dimer	0	in h: (CCaTZ_dimer*3^3 - CCaQZ_dimer*4^3)/(3^3-4^3)	dE	-5.89103	kJ/mol: 2625.5*(E_dimer - E_monomer1 - E_monomer2)
CCcorrection_monomer1	0	in h: (CCaTZ_monomer1*3^3 - CCaQZ_monomer1*4^3)/(3^3-4^3)
CCcorrection_monomer2	0	in h: (CCaTZ_monomer2*3^3 - CCaQZ_monomer2*4^3)/(3^3-4^3)
correction_dimer	0	in h: CCcorrection_dimer - MP2correction_dimer
correction_monomer1	0	in h: CCcorrection_monomer1 - MP2correction_monomer1
correction_monomer2	0	in h: CCcorrection_monomer2 - MP2correction_monomer2
E_dimer	0	in h: HF_dimer + MP2_dimer + correction_dimer
E_monomer1	0	in h: HF_monomer1 + MP2_monomer1 + correction_monomer1
E_monomer2	0	in h: HF_monomer2 + MP2_monomer2 + correction_monomer2
HF_part	0	kJ/mol: 2625.5*(HF_dimer-HF_monomer1-HF_monomer2)
MP2_part	0	kJ/mol: 2625.5*(MP2_dimer-MP2_monomer1-MP2_monomer2)
correction_part	0	kJ/mol: 2625.5*(correction_dimer-correction_monomer1-correction_monomer2)
dE	0	kJ/mol: 2625.5*(E_dimer - E_monomer1 - E_monomer2)

[truncated: 39 more sheets: S11, S12, S13, S14, S15, S16, S17, S18, S19, S20, S21, S22, aniline-methane, anisole-methane, naphtol-methane, naphtol-CO, napthol-CO2, anisole dimer, anisole-ammonia, napthol_acetylene …]
