# Supplementary material for: A Cost Effective Scheme for the Highly Accurate Description of Intermolecular Binding in Large Complexes
Source: Int J Mol Sci. 2022 Dec 12;23(24):15773. doi: 10.3390/ijms232415773 (PMC9780852; doi:10.3390/ijms232415773)
Supplement: Supplementary file 1 [file ijms-23-15773-s001.zip › energies3.xlsx]

## Sheet: S01
ammonia dimer in the geometry from the S22 set (see http://www.begdb.org/)
quantity (named in a self-explanatory way)	value	unit (with comments)
E_CCaTZ_dimer	-112.966	h (from the DLPNO approximation)
E_CCaTZ_monomer1	-56.4806	h (from the DLPNO approximation)
E_CCaTZ_monomer2	-56.4806	h (from the DLPNO approximation)
E_CCaQZ_dimer	-112.996	h (from the DLPNO approximation)
E_CCaQZ_monomer1	-56.4957	h (from the DLPNO approximation)
E_CCaQZ_monomer2	-56.4957	h (from the DLPNO approximation)
E_CCa5Z_dimer	-113.005	h (from the DLPNO approximation)
E_CCa5Z_monomer1	-56.5003	h (from the DLPNO approximation)
E_CCa5Z_monomer2	-56.5003	h (from the DLPNO approximation)
E_dimer	-113.011	in h: -(E_CCaTZ_dimer + E_CCaTZ_dimer*exp(2) - E_CCaQZ_dimer*exp(1) + E_CCaTZ_dimer*exp(4) - E_CCaQZ_dimer*exp(3) - E_CCaQZ_dimer*exp(5) - E_CCaQZ_dimer*exp(7) - E_CCaQZ_dimer*exp(9) + E_CCa5Z_dimer*exp(8) + E_CCa5Z_dimer*exp(10))/((exp(1) - 1)*(exp(2) + exp(4) - exp(7) - exp(9) + 1))
E_monomer1	-56.5029	in h: -(E_CCaTZ_monomer1 + E_CCaTZ_monomer1*exp(2) - E_CCaQZ_monomer1*exp(1) + E_CCaTZ_monomer1*exp(4) - E_CCaQZ_monomer1*exp(3) - E_CCaQZ_monomer1*exp(5) - E_CCaQZ_monomer1*exp(7) - E_CCaQZ_monomer1*exp(9) + E_CCa5Z_monomer1*exp(8) + E_CCa5Z_monomer1*exp(10))/((exp(1) - 1)*(exp(2) + exp(4) - exp(7) - exp(9) + 1))
E_monomer2	-56.5029	in h: -(E_CCaTZ_monomer2 + E_CCaTZ_monomer2*exp(2) - E_CCaQZ_monomer2*exp(1) + E_CCaTZ_monomer2*exp(4) - E_CCaQZ_monomer2*exp(3) - E_CCaQZ_monomer2*exp(5) - E_CCaQZ_monomer2*exp(7) - E_CCaQZ_monomer2*exp(9) + E_CCa5Z_monomer2*exp(8) + E_CCa5Z_monomer2*exp(10))/((exp(1) - 1)*(exp(2) + exp(4) - exp(7) - exp(9) + 1))
dE_CBS	-12.8962	kJ/mol: 2625.5*(E_dimer - E_monomer1 - E_monomer2)

## Sheet: S02
water dimer in the geometry from the S22 set (see http://www.begdb.org/)
quantity (named in a self-explanatory way)	value	unit (with comments)
E_CCaTZ_dimer	-152.692	h (from the DLPNO approximation)
E_CCaTZ_monomer1	-76.3426	h (from the DLPNO approximation)
E_CCaTZ_monomer2	-76.3424	h (from the DLPNO approximation)
E_CCaQZ_dimer	-152.735	h (from the DLPNO approximation)
E_CCaQZ_monomer1	-76.3636	h (from the DLPNO approximation)
E_CCaQZ_monomer2	-76.3635	h (from the DLPNO approximation)
E_CCa5Z_dimer	-152.748	h (from the DLPNO approximation)
E_CCa5Z_monomer1	-76.3703	h (from the DLPNO approximation)
E_CCa5Z_monomer2	-76.3702	h (from the DLPNO approximation)
E_dimer	-152.756	in h: -(E_CCaTZ_dimer + E_CCaTZ_dimer*exp(2) - E_CCaQZ_dimer*exp(1) + E_CCaTZ_dimer*exp(4) - E_CCaQZ_dimer*exp(3) - E_CCaQZ_dimer*exp(5) - E_CCaQZ_dimer*exp(7) - E_CCaQZ_dimer*exp(9) + E_CCa5Z_dimer*exp(8) + E_CCa5Z_dimer*exp(10))/((exp(1) - 1)*(exp(2) + exp(4) - exp(7) - exp(9) + 1))
E_monomer1	-76.3741	in h: -(E_CCaTZ_monomer1 + E_CCaTZ_monomer1*exp(2) - E_CCaQZ_monomer1*exp(1) + E_CCaTZ_monomer1*exp(4) - E_CCaQZ_monomer1*exp(3) - E_CCaQZ_monomer1*exp(5) - E_CCaQZ_monomer1*exp(7) - E_CCaQZ_monomer1*exp(9) + E_CCa5Z_monomer1*exp(8) + E_CCa5Z_monomer1*exp(10))/((exp(1) - 1)*(exp(2) + exp(4) - exp(7) - exp(9) + 1))
E_monomer2	-76.3741	in h: -(E_CCaTZ_monomer2 + E_CCaTZ_monomer2*exp(2) - E_CCaQZ_monomer2*exp(1) + E_CCaTZ_monomer2*exp(4) - E_CCaQZ_monomer2*exp(3) - E_CCaQZ_monomer2*exp(5) - E_CCaQZ_monomer2*exp(7) - E_CCaQZ_monomer2*exp(9) + E_CCa5Z_monomer2*exp(8) + E_CCa5Z_monomer2*exp(10))/((exp(1) - 1)*(exp(2) + exp(4) - exp(7) - exp(9) + 1))
dE_CBS	-20.569	kJ/mol: 2625.5*(E_dimer - E_monomer1 - E_monomer2)

## Sheet: S03
formic acid dimer in the geometry from the S22 set (see http://www.begdb.org/)
quantity (named in a self-explanatory way)	value	unit (with comments)
E_CCaTZ_dimer	-379.059	h (from the DLPNO approximation)
E_CCaTZ_monomer1	-189.516	h (from the DLPNO approximation)
E_CCaTZ_monomer2	-189.516	h (from the DLPNO approximation)
E_CCaQZ_dimer	-379.158	h (from the DLPNO approximation)
E_CCaQZ_monomer1	-189.565	h (from the DLPNO approximation)
E_CCaQZ_monomer2	-189.565	h (from the DLPNO approximation)
E_CCa5Z_dimer	-379.19	h (from the DLPNO approximation)
E_CCa5Z_monomer1	-189.58	h (from the DLPNO approximation)
E_CCa5Z_monomer2	-189.58	h (from the DLPNO approximation)
E_dimer	-379.208	in h: -(E_CCaTZ_dimer + E_CCaTZ_dimer*exp(2) - E_CCaQZ_dimer*exp(1) + E_CCaTZ_dimer*exp(4) - E_CCaQZ_dimer*exp(3) - E_CCaQZ_dimer*exp(5) - E_CCaQZ_dimer*exp(7) - E_CCaQZ_dimer*exp(9) + E_CCa5Z_dimer*exp(8) + E_CCa5Z_dimer*exp(10))/((exp(1) - 1)*(exp(2) + exp(4) - exp(7) - exp(9) + 1))
E_monomer1	-189.589	in h: -(E_CCaTZ_monomer1 + E_CCaTZ_monomer1*exp(2) - E_CCaQZ_monomer1*exp(1) + E_CCaTZ_monomer1*exp(4) - E_CCaQZ_monomer1*exp(3) - E_CCaQZ_monomer1*exp(5) - E_CCaQZ_monomer1*exp(7) - E_CCaQZ_monomer1*exp(9) + E_CCa5Z_monomer1*exp(8) + E_CCa5Z_monomer1*exp(10))/((exp(1) - 1)*(exp(2) + exp(4) - exp(7) - exp(9) + 1))
E_monomer2	-189.589	in h: -(E_CCaTZ_monomer2 + E_CCaTZ_monomer2*exp(2) - E_CCaQZ_monomer2*exp(1) + E_CCaTZ_monomer2*exp(4) - E_CCaQZ_monomer2*exp(3) - E_CCaQZ_monomer2*exp(5) - E_CCaQZ_monomer2*exp(7) - E_CCaQZ_monomer2*exp(9) + E_CCa5Z_monomer2*exp(8) + E_CCa5Z_monomer2*exp(10))/((exp(1) - 1)*(exp(2) + exp(4) - exp(7) - exp(9) + 1))
dE_CBS	-77.2	kJ/mol: 2625.5*(E_dimer - E_monomer1 - E_monomer2)

## Sheet: S04
formamide dimer in the geometry from the S22 set (see http://www.begdb.org/)
quantity (named in a self-explanatory way)	value	unit (with comments)
E_CCaTZ_dimer	-339.336	h (from the DLPNO approximation)
E_CCaTZ_monomer1	-169.656	h (from the DLPNO approximation)
E_CCaTZ_monomer2	-169.656	h (from the DLPNO approximation)
E_CCaQZ_dimer	-339.424	h (from the DLPNO approximation)
E_CCaQZ_monomer1	-169.7	h (from the DLPNO approximation)
E_CCaQZ_monomer2	-169.7	h (from the DLPNO approximation)
E_CCa5Z_dimer	-339.451	h (from the DLPNO approximation)
E_CCa5Z_monomer1	-169.713	h (from the DLPNO approximation)
E_CCa5Z_monomer2	-169.713	h (from the DLPNO approximation)
E_dimer	-339.467	in h: -(E_CCaTZ_dimer + E_CCaTZ_dimer*exp(2) - E_CCaQZ_dimer*exp(1) + E_CCaTZ_dimer*exp(4) - E_CCaQZ_dimer*exp(3) - E_CCaQZ_dimer*exp(5) - E_CCaQZ_dimer*exp(7) - E_CCaQZ_dimer*exp(9) + E_CCa5Z_dimer*exp(8) + E_CCa5Z_dimer*exp(10))/((exp(1) - 1)*(exp(2) + exp(4) - exp(7) - exp(9) + 1))
E_monomer1	-169.721	in h: -(E_CCaTZ_monomer1 + E_CCaTZ_monomer1*exp(2) - E_CCaQZ_monomer1*exp(1) + E_CCaTZ_monomer1*exp(4) - E_CCaQZ_monomer1*exp(3) - E_CCaQZ_monomer1*exp(5) - E_CCaQZ_monomer1*exp(7) - E_CCaQZ_monomer1*exp(9) + E_CCa5Z_monomer1*exp(8) + E_CCa5Z_monomer1*exp(10))/((exp(1) - 1)*(exp(2) + exp(4) - exp(7) - exp(9) + 1))
E_monomer2	-169.721	in h: -(E_CCaTZ_monomer2 + E_CCaTZ_monomer2*exp(2) - E_CCaQZ_monomer2*exp(1) + E_CCaTZ_monomer2*exp(4) - E_CCaQZ_monomer2*exp(3) - E_CCaQZ_monomer2*exp(5) - E_CCaQZ_monomer2*exp(7) - E_CCaQZ_monomer2*exp(9) + E_CCa5Z_monomer2*exp(8) + E_CCa5Z_monomer2*exp(10))/((exp(1) - 1)*(exp(2) + exp(4) - exp(7) - exp(9) + 1))
dE_CBS	-65.8758	kJ/mol: 2625.5*(E_dimer - E_monomer1 - E_monomer2)

## Sheet: S05
uracil dimer (H-bonded configuration) in the geometry from the S22 set (see http://www.begdb.org/)
quantity (named in a self-explanatory way)	value	unit (with comments)
E_CCaTZ_dimer	-828.439	h (from the DLPNO approximation)
E_CCaTZ_monomer1	-414.204	h (from the DLPNO approximation)
E_CCaTZ_monomer2	-414.204	h (from the DLPNO approximation)
E_CCaQZ_dimer	-828.648	h (from the DLPNO approximation)
E_CCaQZ_monomer1	-414.308	h (from the DLPNO approximation)
E_CCaQZ_monomer2	-414.308	h (from the DLPNO approximation)
E_CCa5Z_dimer	-828.713	h (from the DLPNO approximation)
E_CCa5Z_monomer1	-414.34	h (from the DLPNO approximation)
E_CCa5Z_monomer2	-414.34	h (from the DLPNO approximation)
E_dimer	-828.75	in h: -(E_CCaTZ_dimer + E_CCaTZ_dimer*exp(2) - E_CCaQZ_dimer*exp(1) + E_CCaTZ_dimer*exp(4) - E_CCaQZ_dimer*exp(3) - E_CCaQZ_dimer*exp(5) - E_CCaQZ_dimer*exp(7) - E_CCaQZ_dimer*exp(9) + E_CCa5Z_dimer*exp(8) + E_CCa5Z_dimer*exp(10))/((exp(1) - 1)*(exp(2) + exp(4) - exp(7) - exp(9) + 1))
E_monomer1	-414.359	in h: -(E_CCaTZ_monomer1 + E_CCaTZ_monomer1*exp(2) - E_CCaQZ_monomer1*exp(1) + E_CCaTZ_monomer1*exp(4) - E_CCaQZ_monomer1*exp(3) - E_CCaQZ_monomer1*exp(5) - E_CCaQZ_monomer1*exp(7) - E_CCaQZ_monomer1*exp(9) + E_CCa5Z_monomer1*exp(8) + E_CCa5Z_monomer1*exp(10))/((exp(1) - 1)*(exp(2) + exp(4) - exp(7) - exp(9) + 1))
E_monomer2	-414.359	in h: -(E_CCaTZ_monomer2 + E_CCaTZ_monomer2*exp(2) - E_CCaQZ_monomer2*exp(1) + E_CCaTZ_monomer2*exp(4) - E_CCaQZ_monomer2*exp(3) - E_CCaQZ_monomer2*exp(5) - E_CCaQZ_monomer2*exp(7) - E_CCaQZ_monomer2*exp(9) + E_CCa5Z_monomer2*exp(8) + E_CCa5Z_monomer2*exp(10))/((exp(1) - 1)*(exp(2) + exp(4) - exp(7) - exp(9) + 1))
dE_CBS	-84.7209	kJ/mol: 2625.5*(E_dimer - E_monomer1 - E_monomer2)

## Sheet: S06
2-pyridoxine:2-aminopyridine in the geometry from the S22 set (see http://www.begdb.org/)
quantity (named in a self-explanatory way)	value	unit (with comments)
E_CCaTZ_dimer	-626.158	h (from the DLPNO approximation)
E_CCaTZ_monomer1	-303.137	h (from the DLPNO approximation)
E_CCaTZ_monomer2	-322.996	h (from the DLPNO approximation)
E_CCaQZ_dimer	-626.313	h (from the DLPNO approximation)
E_CCaQZ_monomer1	-303.211	h (from the DLPNO approximation)
E_CCaQZ_monomer2	-323.076	h (from the DLPNO approximation)
E_CCa5Z_dimer	-626.36	h (from the DLPNO approximation)
E_CCa5Z_monomer1	-303.234	h (from the DLPNO approximation)
E_CCa5Z_monomer2	-323.1	h (from the DLPNO approximation)
E_dimer	-626.387	in h: -(E_CCaTZ_dimer + E_CCaTZ_dimer*exp(2) - E_CCaQZ_dimer*exp(1) + E_CCaTZ_dimer*exp(4) - E_CCaQZ_dimer*exp(3) - E_CCaQZ_dimer*exp(5) - E_CCaQZ_dimer*exp(7) - E_CCaQZ_dimer*exp(9) + E_CCa5Z_dimer*exp(8) + E_CCa5Z_dimer*exp(10))/((exp(1) - 1)*(exp(2) + exp(4) - exp(7) - exp(9) + 1))
E_monomer1	-303.247	in h: -(E_CCaTZ_monomer1 + E_CCaTZ_monomer1*exp(2) - E_CCaQZ_monomer1*exp(1) + E_CCaTZ_monomer1*exp(4) - E_CCaQZ_monomer1*exp(3) - E_CCaQZ_monomer1*exp(5) - E_CCaQZ_monomer1*exp(7) - E_CCaQZ_monomer1*exp(9) + E_CCa5Z_monomer1*exp(8) + E_CCa5Z_monomer1*exp(10))/((exp(1) - 1)*(exp(2) + exp(4) - exp(7) - exp(9) + 1))
E_monomer2	-323.114	in h: -(E_CCaTZ_monomer2 + E_CCaTZ_monomer2*exp(2) - E_CCaQZ_monomer2*exp(1) + E_CCaTZ_monomer2*exp(4) - E_CCaQZ_monomer2*exp(3) - E_CCaQZ_monomer2*exp(5) - E_CCaQZ_monomer2*exp(7) - E_CCaQZ_monomer2*exp(9) + E_CCa5Z_monomer2*exp(8) + E_CCa5Z_monomer2*exp(10))/((exp(1) - 1)*(exp(2) + exp(4) - exp(7) - exp(9) + 1))
dE_CBS	-70.237	kJ/mol: 2625.5*(E_dimer - E_monomer1 - E_monomer2)

## Sheet: S07
adenine:thymine (H-bonded configuration) in the geometry from the S22 set (see http://www.begdb.org/)
quantity (named in a self-explanatory way)	value	unit (with comments)
E_CCaTZ_dimer	-920.054	h (from the DLPNO approximation)
E_CCaTZ_monomer1	-453.452	h (from the DLPNO approximation)
E_CCaTZ_monomer2	-466.577	h (from the DLPNO approximation)
E_CCaQZ_dimer	-920.283	h (from the DLPNO approximation)
E_CCaQZ_monomer1	-453.566	h (from the DLPNO approximation)
E_CCaQZ_monomer2	-466.691	h (from the DLPNO approximation)
E_CCa5Z_dimer	-920.353	h (from the DLPNO approximation)
E_CCa5Z_monomer1	-453.601	h (from the DLPNO approximation)
E_CCa5Z_monomer2	-466.726	h (from the DLPNO approximation)
E_dimer	-920.393	in h: -(E_CCaTZ_dimer + E_CCaTZ_dimer*exp(2) - E_CCaQZ_dimer*exp(1) + E_CCaTZ_dimer*exp(4) - E_CCaQZ_dimer*exp(3) - E_CCaQZ_dimer*exp(5) - E_CCaQZ_dimer*exp(7) - E_CCaQZ_dimer*exp(9) + E_CCa5Z_dimer*exp(8) + E_CCa5Z_dimer*exp(10))/((exp(1) - 1)*(exp(2) + exp(4) - exp(7) - exp(9) + 1))
E_monomer1	-453.621	in h: -(E_CCaTZ_monomer1 + E_CCaTZ_monomer1*exp(2) - E_CCaQZ_monomer1*exp(1) + E_CCaTZ_monomer1*exp(4) - E_CCaQZ_monomer1*exp(3) - E_CCaQZ_monomer1*exp(5) - E_CCaQZ_monomer1*exp(7) - E_CCaQZ_monomer1*exp(9) + E_CCa5Z_monomer1*exp(8) + E_CCa5Z_monomer1*exp(10))/((exp(1) - 1)*(exp(2) + exp(4) - exp(7) - exp(9) + 1))
E_monomer2	-466.746	in h: -(E_CCaTZ_monomer2 + E_CCaTZ_monomer2*exp(2) - E_CCaQZ_monomer2*exp(1) + E_CCaTZ_monomer2*exp(4) - E_CCaQZ_monomer2*exp(3) - E_CCaQZ_monomer2*exp(5) - E_CCaQZ_monomer2*exp(7) - E_CCaQZ_monomer2*exp(9) + E_CCa5Z_monomer2*exp(8) + E_CCa5Z_monomer2*exp(10))/((exp(1) - 1)*(exp(2) + exp(4) - exp(7) - exp(9) + 1))
dE_CBS	-67.907	kJ/mol: 2625.5*(E_dimer - E_monomer1 - E_monomer2)

## Sheet: S08
methane dimer in the geometry from the S22 set (see http://www.begdb.org/)
quantity (named in a self-explanatory way)	value	unit (with comments)
E_CCaTZ_dimer	-80.8828	h (from the DLPNO approximation)
E_CCaTZ_monomer1	-40.441	h (from the DLPNO approximation)
E_CCaTZ_monomer2	-40.441	h (from the DLPNO approximation)
E_CCaQZ_dimer	-80.9044	h (from the DLPNO approximation)
E_CCaQZ_monomer1	-40.4518	h (from the DLPNO approximation)
E_CCaQZ_monomer2	-40.4518	h (from the DLPNO approximation)
E_CCa5Z_dimer	-80.9107	h (from the DLPNO approximation)
E_CCa5Z_monomer1	-40.455	h (from the DLPNO approximation)
E_CCa5Z_monomer2	-40.455	h (from the DLPNO approximation)
E_dimer	-80.9144	in h: -(E_CCaTZ_dimer + E_CCaTZ_dimer*exp(2) - E_CCaQZ_dimer*exp(1) + E_CCaTZ_dimer*exp(4) - E_CCaQZ_dimer*exp(3) - E_CCaQZ_dimer*exp(5) - E_CCaQZ_dimer*exp(7) - E_CCaQZ_dimer*exp(9) + E_CCa5Z_dimer*exp(8) + E_CCa5Z_dimer*exp(10))/((exp(1) - 1)*(exp(2) + exp(4) - exp(7) - exp(9) + 1))
E_monomer1	-40.4568	in h: -(E_CCaTZ_monomer1 + E_CCaTZ_monomer1*exp(2) - E_CCaQZ_monomer1*exp(1) + E_CCaTZ_monomer1*exp(4) - E_CCaQZ_monomer1*exp(3) - E_CCaQZ_monomer1*exp(5) - E_CCaQZ_monomer1*exp(7) - E_CCaQZ_monomer1*exp(9) + E_CCa5Z_monomer1*exp(8) + E_CCa5Z_monomer1*exp(10))/((exp(1) - 1)*(exp(2) + exp(4) - exp(7) - exp(9) + 1))
E_monomer2	-40.4568	in h: -(E_CCaTZ_monomer2 + E_CCaTZ_monomer2*exp(2) - E_CCaQZ_monomer2*exp(1) + E_CCaTZ_monomer2*exp(4) - E_CCaQZ_monomer2*exp(3) - E_CCaQZ_monomer2*exp(5) - E_CCaQZ_monomer2*exp(7) - E_CCaQZ_monomer2*exp(9) + E_CCa5Z_monomer2*exp(8) + E_CCa5Z_monomer2*exp(10))/((exp(1) - 1)*(exp(2) + exp(4) - exp(7) - exp(9) + 1))
dE_CBS	-2.11189	kJ/mol: 2625.5*(E_dimer - E_monomer1 - E_monomer2)

## Sheet: S09
ethene dimer in the geometry from the S22 set (see http://www.begdb.org/)
quantity (named in a self-explanatory way)	value	unit (with comments)
E_CCaTZ_dimer	-156.889	h (from the DLPNO approximation)
E_CCaTZ_monomer1	-78.4436	h (from the DLPNO approximation)
E_CCaTZ_monomer2	-78.4436	h (from the DLPNO approximation)
E_CCaQZ_dimer	-156.929	h (from the DLPNO approximation)
E_CCaQZ_monomer1	-78.4633	h (from the DLPNO approximation)
E_CCaQZ_monomer2	-78.4633	h (from the DLPNO approximation)
E_CCa5Z_dimer	-156.94	h (from the DLPNO approximation)
E_CCa5Z_monomer1	-78.469	h (from the DLPNO approximation)
E_CCa5Z_monomer2	-78.469	h (from the DLPNO approximation)
E_dimer	-156.947	in h: -(E_CCaTZ_dimer + E_CCaTZ_dimer*exp(2) - E_CCaQZ_dimer*exp(1) + E_CCaTZ_dimer*exp(4) - E_CCaQZ_dimer*exp(3) - E_CCaQZ_dimer*exp(5) - E_CCaQZ_dimer*exp(7) - E_CCaQZ_dimer*exp(9) + E_CCa5Z_dimer*exp(8) + E_CCa5Z_dimer*exp(10))/((exp(1) - 1)*(exp(2) + exp(4) - exp(7) - exp(9) + 1))
E_monomer1	-78.4723	in h: -(E_CCaTZ_monomer1 + E_CCaTZ_monomer1*exp(2) - E_CCaQZ_monomer1*exp(1) + E_CCaTZ_monomer1*exp(4) - E_CCaQZ_monomer1*exp(3) - E_CCaQZ_monomer1*exp(5) - E_CCaQZ_monomer1*exp(7) - E_CCaQZ_monomer1*exp(9) + E_CCa5Z_monomer1*exp(8) + E_CCa5Z_monomer1*exp(10))/((exp(1) - 1)*(exp(2) + exp(4) - exp(7) - exp(9) + 1))
E_monomer2	-78.4723	in h: -(E_CCaTZ_monomer2 + E_CCaTZ_monomer2*exp(2) - E_CCaQZ_monomer2*exp(1) + E_CCaTZ_monomer2*exp(4) - E_CCaQZ_monomer2*exp(3) - E_CCaQZ_monomer2*exp(5) - E_CCaQZ_monomer2*exp(7) - E_CCaQZ_monomer2*exp(9) + E_CCa5Z_monomer2*exp(8) + E_CCa5Z_monomer2*exp(10))/((exp(1) - 1)*(exp(2) + exp(4) - exp(7) - exp(9) + 1))
dE_CBS	-5.93695	kJ/mol: 2625.5*(E_dimer - E_monomer1 - E_monomer2)

## Sheet: S10
benzene:methane in the geometry from the S22 set (see http://www.begdb.org/)
quantity (named in a self-explanatory way)	value	unit (with comments)
E_CCaTZ_dimer	-156.889	h (from the DLPNO approximation)
E_CCaTZ_monomer1	-78.4436	h (from the DLPNO approximation)
E_CCaTZ_monomer2	-78.4436	h (from the DLPNO approximation)
E_CCaQZ_dimer	-156.929	h (from the DLPNO approximation)
E_CCaQZ_monomer1	-78.4633	h (from the DLPNO approximation)
E_CCaQZ_monomer2	-78.4633	h (from the DLPNO approximation)
E_CCa5Z_dimer	-156.94	h (from the DLPNO approximation)
E_CCa5Z_monomer1	-78.469	h (from the DLPNO approximation)
E_CCa5Z_monomer2	-78.469	h (from the DLPNO approximation)
E_dimer	-156.947	in h: -(E_CCaTZ_dimer + E_CCaTZ_dimer*exp(2) - E_CCaQZ_dimer*exp(1) + E_CCaTZ_dimer*exp(4) - E_CCaQZ_dimer*exp(3) - E_CCaQZ_dimer*exp(5) - E_CCaQZ_dimer*exp(7) - E_CCaQZ_dimer*exp(9) + E_CCa5Z_dimer*exp(8) + E_CCa5Z_dimer*exp(10))/((exp(1) - 1)*(exp(2) + exp(4) - exp(7) - exp(9) + 1))
E_monomer1	-78.4723	in h: -(E_CCaTZ_monomer1 + E_CCaTZ_monomer1*exp(2) - E_CCaQZ_monomer1*exp(1) + E_CCaTZ_monomer1*exp(4) - E_CCaQZ_monomer1*exp(3) - E_CCaQZ_monomer1*exp(5) - E_CCaQZ_monomer1*exp(7) - E_CCaQZ_monomer1*exp(9) + E_CCa5Z_monomer1*exp(8) + E_CCa5Z_monomer1*exp(10))/((exp(1) - 1)*(exp(2) + exp(4) - exp(7) - exp(9) + 1))
E_monomer2	-78.4723	in h: -(E_CCaTZ_monomer2 + E_CCaTZ_monomer2*exp(2) - E_CCaQZ_monomer2*exp(1) + E_CCaTZ_monomer2*exp(4) - E_CCaQZ_monomer2*exp(3) - E_CCaQZ_monomer2*exp(5) - E_CCaQZ_monomer2*exp(7) - E_CCaQZ_monomer2*exp(9) + E_CCa5Z_monomer2*exp(8) + E_CCa5Z_monomer2*exp(10))/((exp(1) - 1)*(exp(2) + exp(4) - exp(7) - exp(9) + 1))
dE_CBS	-5.93695	kJ/mol: 2625.5*(E_dimer - E_monomer1 - E_monomer2)

[truncated: 39 more sheets: S11, S12, S13, S14, S15, S16, S17, S18, S19, S20, S21, S22, aniline-methane, anisole-methane, naphtol-methane, naphtol-CO, napthol-CO2, anisole dimer, anisole-ammonia, napthol_acetylene …]
