# Supplementary material for: A Cost Effective Scheme for the Highly Accurate Description of Intermolecular Binding in Large Complexes
Source: Int J Mol Sci. 2022 Dec 12;23(24):15773. doi: 10.3390/ijms232415773 (PMC9780852; doi:10.3390/ijms232415773)
Supplement: Supplementary file 1 [file ijms-23-15773-s001.zip › fit_Delta.data]

energies in the order: the post-MP2 correction term, CCSD(T)/aDZ, CCSD(T)/aTZ, MP2/aDZ, MP2/aTZ; followed by system identification
    -0.040000051248    -0.442268943    -0.523222583    -0.401543660362    -0.483426201387    !S01: dimer
    -0.020005041285    -0.220171393    -0.260381596    -0.199733410022    -0.240445380860    !S01: either monomer
    -0.026733948828    -0.466997139    -0.565839691    -0.441282262293    -0.539503216249    !S02: dimer
    -0.013333671019    -0.233038416    -0.282007726    -0.220056036363    -0.268823614812    !S02: the 1st monomer
    -0.013334670279    -0.232849029    -0.282055249    -0.219955822160    -0.268867452651    !S02: the 1st monomer
    -0.062043796820    -1.121410528    -1.352522588    -1.065345647870    -1.293430306430    !S03: dimer
    -0.030860498301    -0.559980582    -0.674413588    -0.531760889914    -0.644854649282    !S03: either monomer
    -0.072665120402    -1.096444687    -1.310479696    -1.028230232770    -1.240475186310    !S04: dimer
    -0.036123880066    -0.546864662    -0.652872850    -0.512664273492    -0.617931681531    !S04: either monomer
    -0.164704324574    -2.653867108    -3.166884632    -2.503752599210    -3.010801138850    !S05: dimer
    -0.082147064900    -1.325247859    -1.580809518    -1.249975230890    -1.502708986550    !S05: either monomer
    -0.161146250539    -2.215623615    -2.616542251    -2.061524817630    -2.462721729360    !S06: dimer
    -0.082437052962    -1.097533687    -1.292997271    -1.018776231940    -1.214082204230    !S06: the 1st monomer
    -0.079369386402    -1.110912572    -1.314503583    -1.036278390580    -1.238789820920    !S06: the 2nd monomer
    -0.196052312485    -3.101307705    -3.679274442    -2.920153911470    -3.494050600590    !S07: dimer
    -0.098762128003    -1.494698741    -1.777758295    -1.402653186310    -1.683461781130    !S07: the 1st monomer
    -0.097073721281    -1.599636040    -1.892647776    -1.509916493510    -1.801406178670    !S07: the 2nd monomer
    -0.053025301829    -0.393066789    -0.456226162    -0.337396555334    -0.403174462957    !S08: dimer
    -0.026482401264    -0.195926742    -0.227440828    -0.168101015630    -0.200929802915    !S08: either monomer
    -0.078273944789    -0.653421234    -0.761456245    -0.573787216854    -0.684052711025    !S09: dimer
    -0.039207924079    -0.325241071    -0.379017564    -0.285317555964    -0.340203955085    !S09: either monomer
    -0.101460314064    -1.084243484    -1.268240695    -0.983735854409    -1.169429039660    !S10: dimer
    -0.026412135067    -0.195873947    -0.227400598    -0.168122124219    -0.200963984234    !S10: the 1st monomer
    -0.075655137262    -0.884801084    -1.036931520    -0.811366784665    -0.963887378217    !S10: the 2nd monomer
    -0.147514158534    -1.782105797    -2.086394954    -1.639169884430    -1.944357260710    !S11: dimer
    -0.075589980389    -0.885374806    -1.037202223    -0.811960152078    -0.964187972502    !S11: either monomer
    -0.128350808501    -1.880457865    -2.212657350    -1.758882269140    -2.091346991110    !S12: dimer
    -0.066291724026    -0.934495267    -1.100195942    -0.871399498690    -1.037204635520    !S12: the 1st monomer
    -0.066293121050    -0.934352952    -1.100140115    -0.871313184924    -1.037141061130    !S12: the 2nd monomer
    -0.162349264880    -2.664992969    -3.175045212    -2.516954403250    -3.021690146910    !S13: dimer
    -0.082219060880    -1.326067736    -1.580476158    -1.250627677470    -1.502353706300    !S13: either monomer
    -0.168084235329    -2.250258510    -2.636118870    -2.089372124080    -2.475812003910    !S14: dimer
    -0.098187295888    -1.347217246    -1.581145980    -1.253748846910    -1.487603237170    !S14: the 1st monomer
    -0.075565465019    -0.886547241    -1.037693239    -0.813068014018    -0.964711388616    !S14: the 2nd monomer
    -0.190951327972    -3.120088716    -3.693791763    -2.943501908230    -3.514061767400    !S15: dimer
    -0.098795805278    -1.496324543    -1.777583204    -1.404129581620    -1.683292622990    !S15: the 1st monomer
    -0.097111655220    -1.603071287    -1.894178177    -1.513036380220    -1.802893672880    !S15: the 2nd monomer
    -0.067136355934    -0.618543375    -0.722697440    -0.551136714577    -0.656590464317    !S16: dimer
    -0.028169532519    -0.291671895    -0.342128630    -0.263930875477    -0.314569609944    !S16: the 1st monomer
    -0.039208532371    -0.325654834    -0.379046422    -0.285658560879    -0.340189847691    !S16: the 2nd monomer
    -0.088568547523    -1.120553868    -1.322513666    -1.034775113110    -1.236799279840    !S17: dimer
    -0.013327480499    -0.233163554    -0.282251973    -0.220250881539    -0.269061954331    !S17: the 1st monomer
    -0.075648103138    -0.884788424    -1.036985221    -0.811341715857    -0.963898740958    !S17: the 2nd monomer
    -0.095113161540    -1.108221249    -1.301092365    -1.015010355880    -1.208713643230    !S18: dimer
    -0.020011095548    -0.220233356    -0.260512088    -0.199799231660    -0.240560569080    !S18: the 1st monomer
    -0.075635678107    -0.884838001    -1.036948952    -0.811395841924    -0.963872763207    !S18: the 2nd monomer
    -0.095948319808    -1.207139706    -1.414932405    -1.114295845860    -1.322490636480    !S19: dimer
    -0.021288030671    -0.318800256    -0.374174806    -0.298257205507    -0.353684209289    !S19: the 1st monomer
    -0.075651767337    -0.885673174    -1.037238556    -0.812182890707    -0.964143610083    !S19: the 2nd monomer
    -0.149788988854    -1.776332243    -2.080652000    -1.630876718560    -1.936006772180    !S20: dimer
    -0.075610306863    -0.885987799    -1.037317724    -0.812496067454    -0.964281124397    !S20: the 1st monomer
    -0.075623328311    -0.884424035    -1.036878809    -0.811064206901    -0.963828208026    !S20: the 2nd monomer
    -0.171686604705    -2.240560415    -2.627423628    -2.075925626580    -2.463003523280    !S21: dimer
    -0.098220909536    -1.345718081    -1.580642163    -1.252394766280    -1.487049586200    !S21: the 1st monomer
    -0.075608026618    -0.886862693    -1.037857113    -0.813334127716    -0.964825081658    !S21: the 2nd monomer
    -0.162436481063    -2.180883922    -2.575608029    -2.026096223660    -2.419849907270    !S22: dimer
    -0.081748064474    -1.087324601    -1.284059465    -1.009311318580    -1.205624449940    !S22: the 1st monomer
    -0.081721793435    -1.086835889    -1.283805524    -1.008917548190    -1.205398071160    !S22: the 2nd monomer
