# Supplementary material for: A Cost Effective Scheme for the Highly Accurate Description of Intermolecular Binding in Large Complexes
Source: Int J Mol Sci. 2022 Dec 12;23(24):15773. doi: 10.3390/ijms232415773 (PMC9780852; doi:10.3390/ijms232415773)
Supplement: Supplementary file 1 [file ijms-23-15773-s001.zip › fit_HF.data]

energies in the order: HF/a5Z, HF/aDZ, HF/aTZ; followed by system identification
    -112.451751967    -112.41329740    -112.442735102    !S01: dimer
    -56.2247549324    -56.205556150    -56.2202519527    !S01: either monomer
    -152.139944690    -152.08859935    -152.126617531    !S02: dimer
    -76.0671975126    -76.041642460    -76.0605731597    !S02: the 1st monomer
    -76.0670344003    -76.041270290    -76.0603890734    !S02: the 1st monomer
    -377.736845782    -377.61323080    -377.706624577    !S03: dimer
    -188.856236841    -188.79480135    -188.841209580    !S03: either monomer
    -338.051484101    -337.94403417    -338.025197553    !S04: dimer
    -169.016029951    -168.96242534    -169.002956875    !S04: either monomer
    -825.332782437    -825.08406227    -825.271636785    !S05: dimer
    -412.653422147    -412.52925982    -412.622909227    !S05: either monomer
    -623.585909279    -623.40265585    -623.541835887    !S06: dimer
    -301.865043824    -301.77751756    -301.844039131    !S06: the 1st monomer
    -321.704160368    -321.60871294    -321.681177657    !S06: the 2nd monomer
    -916.439929786    -916.17357007    -916.374362744    !S07: dimer
    -451.707234070    -451.57125463    -451.674027665    !S07: the 1st monomer
    -464.716659472    -464.58653606    -464.684383450    !S07: the 2nd monomer
    -80.4332237951    -80.398991520    -80.4265959902    !S08: dimer
    -40.2169039014    -40.199782700    -40.2135906576    !S08: either monomer
    -156.139355646    -156.08615123    -156.127850129    !S09: dimer
    -78.0703373894    -78.043736710    -78.0645856281    !S09: either monomer
    -271.012440513    -270.92704668    -270.993336869    !S10: dimer
    -40.2170020219    -40.199743280    -40.2136876487    !S10: the 1st monomer
    -230.797301884    -230.72919075    -230.781518196    !S10: the 2nd monomer
    -461.586035429    -461.45023163    -461.554525094    !S11: dimer
    -230.797284143    -230.72938277    -230.781531763    !S11: either monomer
    -525.571082427    -525.42457908    -525.534930226    !S12: dimer
    -262.788842606    -262.71564200    -262.770774670    !S12: the 1st monomer
    -262.788873800    -262.71558884    -262.770801070    !S12: the 2nd monomer
    -825.309506589    -825.06176480    -825.248537240    !S13: dimer
    -412.654786946    -412.53092715    -412.624309064    !S13: either monomer
    -592.401527243    -592.23048840    -592.361336392    !S14: dimer
    -361.615513415    -361.51191325    -361.591003863    !S14: the 1st monomer
    -230.797221007    -230.72982201    -230.781552038    !S14: the 2nd monomer
    -916.420296050    -916.15594496    -916.355065289    !S15: dimer
    -451.709223753    -451.57390758    -451.676117148    !S15: the 1st monomer
    -464.716310491    -464.58732212    -464.684197046    !S15: the 2nd monomer
    -154.925999823    -154.87299794    -154.914995907    !S16: dimer
    -76.8549855340    -76.828461980    -76.8496977661    !S16: the 1st monomer
    -78.0703272141    -78.043874440    -78.0646077539    !S16: the 2nd monomer
    -306.865608524    -306.77181911    -306.843202706    !S17: dimer
    -76.0668923774    -76.041267900    -76.0602850246    !S17: the 1st monomer
    -230.797221007    -230.72899347    -230.781425972    !S17: the 2nd monomer
    -287.021639967    -286.93428161    -287.001358091    !S18: dimer
    -56.2246616493    -56.205451380    -56.2201711354    !S18: the 1st monomer
    -230.797263400    -230.72912332    -230.781477203    !S18: the 2nd monomer
    -323.713443749    -323.61836509    -323.691342206    !S19: dimer
    -92.9130913719    -92.885867080    -92.9067095186    !S19: the 1st monomer
    -230.797180239    -230.72938981    -230.781446205    !S19: the 2nd monomer
    -461.592096637    -461.45597921    -461.560549104    !S20: dimer
    -230.797253122    -230.72969442    -230.781548824    !S20: the 1st monomer
    -230.797259339    -230.72869915    -230.781411150    !S20: the 2nd monomer
    -592.412122646    -592.24032045    -592.371873737    !S21: dimer
    -361.615440577    -361.51097975    -361.590812653    !S21: the 1st monomer
    -230.797140969    -230.72984526    -230.781505866    !S21: the 2nd monomer
    -611.390685662    -611.20727042    -611.347089131    !S22: dimer
    -305.693878931    -305.60228332    -305.672122287    !S22: the 1st monomer
    -305.693873590    -305.60208985    -305.672087659    !S22: the 2nd monomer
