# Supplementary material for: A Cost Effective Scheme for the Highly Accurate Description of Intermolecular Binding in Large Complexes
Source: Int J Mol Sci. 2022 Dec 12;23(24):15773. doi: 10.3390/ijms232415773 (PMC9780852; doi:10.3390/ijms232415773)
Supplement: Supplementary file 1 [file ijms-23-15773-s001.zip › fit_MP2.data]

energies in the order: MP2/a5Z, MP2/aDZ, MP2/aTZ; followed by system identification
    -0.5208841078    -0.401609302646    -0.483487410155    !S01: dimer
    -0.2590765610    -0.199765180621    -0.240475016240    !S01: either monomer
    -0.5884902015    -0.441347968095    -0.539552466850    !S02: dimer
    -0.2931530224    -0.220111224023    -0.268846065545    !S02: the 1st monomer
    -0.2932343298    -0.219965970578    -0.268891590368    !S02: the 1st monomer
    -1.4091605619    -1.065356059130    -1.293577829180    !S03: dimer
    -0.7021603903    -0.531750416910    -0.644905738842    !S03: either monomer
    -1.3455254972    -1.028407606970    -1.240756955980    !S04: dimer
    -0.6700137357    -0.512676928966    -0.618045307322    !S04: either monomer
    -3.2607547417    -2.503995736870    -3.011444610050    !S05: dimer
    -1.6272428271    -1.250099547330    -1.503013613840    !S05: either monomer
    -2.6528112346    -2.063785709640    -2.463359591530    !S06: dimer
    -1.2806238328    -1.018955737530    -1.214381947200    !S06: the 1st monomer
    -1.3090830028    -1.036465932280    -1.239080194130    !S06: the 2nd monomer
    -3.7714735845    -2.920590084660    -3.494973203200    !S07: dimer
    -1.8202250516    -1.404313279410    -1.683848652510    !S07: the 1st monomer
    -1.9411824133    -1.513186060760    -1.801894280420    !S07: the 2nd monomer
    -0.4312513196    -0.337483682729    -0.403231303838    !S08: dimer
    -0.2149469254    -0.168143923206    -0.200957451886    !S08: either monomer
    -0.7342920412    -0.573967127060    -0.684163562443    !S09: dimer
    -0.3652474926    -0.285385908907    -0.340255828441    !S09: either monomer
    -1.2545589177    -0.983945585518    -1.169642480820    !S10: dimer
    -0.2149291075    -0.168164636244    -0.200991425837    !S10: the 1st monomer
    -1.0349156866    -0.811553945206    -0.964065270935    !S10: the 2nd monomer
    -2.0863483891    -1.639545763330    -1.944803678220    !S11: dimer
    -1.0350008787    -0.812120209458    -0.964387034998    !S11: either monomer
    -2.2493431963    -1.759050678420    -2.091803834810    !S12: dimer
    -1.1159277281    -0.871472875442    -1.037387822550    !S12: the 1st monomer
    -1.1158972944    -0.871367874953    -1.037326347630    !S12: the 2nd monomer
    -3.2707272946    -2.517171664610    -3.022337176670    !S13: dimer
    -1.6265576950    -1.250729563330    -1.502662321730    !S13: either monomer
    -2.6561951318    -2.089871948700    -2.476435241640    !S14: dimer
    -1.5970856215    -1.254016444640    -1.487963369900    !S14: the 1st monomer
    -1.0351177082    -0.813242353343    -0.964920867303    !S14: the 2nd monomer
    -3.7895879441    -2.943883201110    -3.514950475950    !S15: dimer
    -1.8193243102    -1.404313279430    -1.683657401760    !S15: the 1st monomer
    -1.9415702541    -1.513186060510    -1.803324136870    !S15: the 2nd monomer
    -0.7054557753    -0.551183766934    -0.656690856434    !S16: dimer
    -0.3382658267    -0.263909661130    -0.314582514277    !S16: the 1st monomer
    -0.3652560984    -0.285722920725    -0.340277191718    !S16: the 2nd monomer
    -1.3324237090    -1.034939279440    -1.237045541790    !S17: dimer
    -0.2933643608    -0.220260344231    -0.269100055438    !S17: the 1st monomer
    -1.0349812287    -0.811490344168    -0.964091203097    !S17: the 2nd monomer
    -1.2985477123    -1.015199473970    -1.208969130930    !S18: dimer
    -0.2591355901    -0.199830493722    -0.240599376304    !S18: the 1st monomer
    -1.0349398960    -0.811554204082    -0.964067928878    !S18: the 2nd monomer
    -1.4206466458    -1.114379529880    -1.322697172110    !S19: dimer
    -0.3806291088    -0.298189312794    -0.353692137516    !S19: the 1st monomer
    -1.0350459176    -0.812326702107    -0.964344432843    !S19: the 2nd monomer
    -2.0781329017    -1.631313570320    -1.936499505720    !S20: dimer
    -1.0350306291    -0.812681463083    -0.964504397382    !S20: the 1st monomer
    -1.0349583902    -0.811286522865    -0.964072560753    !S20: the 2nd monomer
    -2.6437612048    -2.076406582840    -2.463651016500    !S21: dimer
    -1.5970794475    -1.252660505500    -1.487439687310    !S21: the 1st monomer
    -1.0351972226    -0.813523843727    -0.965068624362    !S21: the 2nd monomer
    -2.6072627878    -2.026511987560    -2.420394305420    !S22: dimer
    -1.2990271086    -1.009497204890    -1.205880960360    !S22: the 1st monomer
    -1.2989501538    -1.009088891610    -1.205664355250    !S22: the 2nd monomer
